# Supplementary material for: Healthy Ageing: A Decision-Support Algorithm for the Patient-Specific Assignment of ICT Devices and Services
Source: Sensors (Basel). 2023 Feb 7;23(4):1836. doi: 10.3390/s23041836 (PMC9963385; doi:10.3390/s23041836)
Supplement: Supplementary file 1 [file sensors-23-01836-s001.zip]

Archive with 1 entries (1 files):
- sensors-2145731-supplementary.pdf
